# Supplementary material for: Simple Approach to Enhance Green Tea Epigallocatechin Gallate Stability in Aqueous Solutions and Bioavailability: Experimental and Theoretical Characterizations
Source: Pharmaceuticals (Basel). 2021 Nov 30;14(12):1242. doi: 10.3390/ph14121242 (PMC8706847; doi:10.3390/ph14121242)
Supplement: Supplementary file 1 [file pharmaceuticals-14-01242-s001.zip]

Archive with 1 entries (1 files):
- pharmaceuticals-1458143-supplementary.pdf
